# Supplementary material for: Microbiological Safety of Donor Human Milk: Comparing Culture-Based Methods for Enterobacterales Detection
Source: Microorganisms. 2025 Sep 26;13(10):2259. doi: 10.3390/microorganisms13102259 (PMC12566355; doi:10.3390/microorganisms13102259)
Supplement: Supplementary file 1 [file microorganisms-13-02259-s001.zip]

Archive with 1 entries (1 files):
- microorganisms-3828784-supplementary.pdf
